# Supplementary material for: Short-Term Effects of Botulinum Toxin-A Injection on the Medial Gastrocnemius Histological Features in Ambulant Children with Cerebral Palsy: A Longitudinal Pilot Study
Source: Toxins (Basel). 2024 Jan 30;16(2):69. doi: 10.3390/toxins16020069 (PMC10891867; doi:10.3390/toxins16020069)
Supplement: Supplementary file 1 [file toxins-16-00069-s001.zip]

Archive with 1 entries (1 files):
- toxins-2812386-supplementary.pdf
